# Supplementary material for: Genome-Wide Association Studies for Lactation Performance in Buffaloes
Source: Genes (Basel). 2025 Jan 27;16(2):163. doi: 10.3390/genes16020163 (PMC11855774; doi:10.3390/genes16020163)
Supplement: Supplementary file 1 [file genes-16-00163-s001.zip › Supplementary Table 1.xls]

GO ID (level1)	GO Term (level1)	GO ID (level2)	GO Term (level2)	number.n.sig (All)	Genes.n.sig
GO:0008150	Biological Process	GO:0051179	localization	11	ncbi_102393674(Unc93b1),ncbi_102394260(TMPRSS5),ncbi_102395509(TINAGL1),ncbi_102397622(KCNAB1),ncbi_102405871(ABCC4),ncbi_102413456(EEA1),ncbi_102413665(ABCC4),ncbi_102414329(TRAPPC3),ncbi_102416011(KCNG2),ncbi_102416432(TEKT2),ncbi_102416446(Camk2d)
GO:0008150	Biological Process	GO:0040007	growth	2	ncbi_102405332(LEFTY2),ncbi_102416446(Camk2d)
GO:0008150	Biological Process	GO:0023052	signaling	11	ncbi_102391102(OR52A5),ncbi_102393674(Unc93b1),ncbi_102397622(KCNAB1),ncbi_102405332(LEFTY2),ncbi_102406839(OR52K1),ncbi_102409407(OR51V1),ncbi_102415690(OR51V1),ncbi_102416011(KCNG2),ncbi_102416446(Camk2d),ncbi_112579349(OR52K1),ncbi_112579622(Gucy2d)
GO:0008150	Biological Process	GO:0022610	biological adhesion	2	ncbi_102389240(LRRC32),ncbi_102415548(Col8a2)
GO:0008150	Biological Process	GO:0002376	immune system process	3	ncbi_102389240(LRRC32),ncbi_102393674(Unc93b1),ncbi_102395509(TINAGL1)
GO:0008150	Biological Process	GO:0007610	behavior	1	ncbi_102397622(KCNAB1)
GO:0008150	Biological Process	GO:0040011	locomotion	2	ncbi_102416432(TEKT2),ncbi_102416446(Camk2d)
GO:0008150	Biological Process	GO:0032501	multicellular organismal process	10	ncbi_102389240(LRRC32),ncbi_102391102(OR52A5),ncbi_102406839(OR52K1),ncbi_102409172(CNTN5),ncbi_102409407(OR51V1),ncbi_102415548(Col8a2),ncbi_102415690(OR51V1),ncbi_102416011(KCNG2),ncbi_102416446(Camk2d),ncbi_112579349(OR52K1)
GO:0008150	Biological Process	GO:0008152	metabolic process	20	ncbi_102393349(TBX10),ncbi_102394201(SDHC),ncbi_102394260(TMPRSS5),ncbi_102394483(USP17L13),ncbi_102395509(TINAGL1),ncbi_102395921(ALDH3B1),ncbi_102397622(KCNAB1),ncbi_102401599(azin2),ncbi_102404017(NDUFS8),ncbi_102404133(Rbfox3),ncbi_102404357(PYCR2),ncbi_102404854(TLL2),ncbi_102408653(yvcT),ncbi_102412026(PLEKHG7),ncbi_102415548(Col8a2),ncbi_102416011(KCNG2),ncbi_102416446(Camk2d),ncbi_1125788…
GO:0008150	Biological Process	GO:0071840	cellular component organization or biogenesis	7	ncbi_102398877(NEDD1),ncbi_102404017(NDUFS8),ncbi_102413456(EEA1),ncbi_102415548(Col8a2),ncbi_102416011(KCNG2),ncbi_102416432(TEKT2),ncbi_102416446(Camk2d)
GO:0008150	Biological Process	GO:0050896	response to stimulus	11	ncbi_102391102(OR52A5),ncbi_102393674(Unc93b1),ncbi_102404017(NDUFS8),ncbi_102405332(LEFTY2),ncbi_102406839(OR52K1),ncbi_102409407(OR51V1),ncbi_102415690(OR51V1),ncbi_102415888(ADPRHL2),ncbi_102416446(Camk2d),ncbi_112579349(OR52K1),ncbi_112579622(Gucy2d)
GO:0008150	Biological Process	GO:0009987	cellular process	27	ncbi_102389240(LRRC32),ncbi_102391102(OR52A5),ncbi_102393349(TBX10),ncbi_102393674(Unc93b1),ncbi_102394201(SDHC),ncbi_102394483(USP17L13),ncbi_102397622(KCNAB1),ncbi_102398877(NEDD1),ncbi_102401599(azin2),ncbi_102404017(NDUFS8),ncbi_102404133(Rbfox3),ncbi_102404357(PYCR2),ncbi_102405332(LEFTY2),ncbi_102405871(ABCC4),ncbi_102406839(OR52K1),ncbi_102409407(OR51V1),ncbi_102413456(EEA1),ncbi_102413665…
GO:0008150	Biological Process	GO:0044699	single-organism process	23	ncbi_102389240(LRRC32),ncbi_102391102(OR52A5),ncbi_102393674(Unc93b1),ncbi_102394201(SDHC),ncbi_102395921(ALDH3B1),ncbi_102397622(KCNAB1),ncbi_102398877(NEDD1),ncbi_102404017(NDUFS8),ncbi_102404357(PYCR2),ncbi_102405332(LEFTY2),ncbi_102405871(ABCC4),ncbi_102406839(OR52K1),ncbi_102408653(yvcT),ncbi_102409407(OR51V1),ncbi_102413665(ABCC4),ncbi_102415548(Col8a2),ncbi_102415690(OR51V1),ncbi_102416011…
GO:0008150	Biological Process	GO:0048519	negative regulation of biological process	2	ncbi_102389240(LRRC32),ncbi_102416446(Camk2d)
GO:0008150	Biological Process	GO:0048518	positive regulation of biological process	2	ncbi_102393674(Unc93b1),ncbi_102416446(Camk2d)
GO:0008150	Biological Process	GO:0050789	regulation of biological process	15	ncbi_102389240(LRRC32),ncbi_102391102(OR52A5),ncbi_102393349(TBX10),ncbi_102393674(Unc93b1),ncbi_102397622(KCNAB1),ncbi_102404133(Rbfox3),ncbi_102405332(LEFTY2),ncbi_102406839(OR52K1),ncbi_102409407(OR51V1),ncbi_102412026(PLEKHG7),ncbi_102415690(OR51V1),ncbi_102416011(KCNG2),ncbi_102416446(Camk2d),ncbi_112579349(OR52K1),ncbi_112579622(Gucy2d)
GO:0008150	Biological Process	GO:0065007	biological regulation	15	ncbi_102389240(LRRC32),ncbi_102391102(OR52A5),ncbi_102393349(TBX10),ncbi_102393674(Unc93b1),ncbi_102397622(KCNAB1),ncbi_102404133(Rbfox3),ncbi_102405332(LEFTY2),ncbi_102406839(OR52K1),ncbi_102409407(OR51V1),ncbi_102412026(PLEKHG7),ncbi_102415690(OR51V1),ncbi_102416011(KCNG2),ncbi_102416446(Camk2d),ncbi_112579349(OR52K1),ncbi_112579622(Gucy2d)
GO:0008150	Biological Process	GO:0032502	developmental process	3	ncbi_102415548(Col8a2),ncbi_102416432(TEKT2),ncbi_102416446(Camk2d)
GO:0003674	Molecular Function	GO:0003824	catalytic activity	17	ncbi_102393037(NUDT8),ncbi_102394201(SDHC),ncbi_102394260(TMPRSS5),ncbi_102394483(USP17L13),ncbi_102395509(TINAGL1),ncbi_102395921(ALDH3B1),ncbi_102397622(KCNAB1),ncbi_102404017(NDUFS8),ncbi_102404357(PYCR2),ncbi_102404854(TLL2),ncbi_102405871(ABCC4),ncbi_102408653(yvcT),ncbi_102413665(ABCC4),ncbi_102415888(ADPRHL2),ncbi_102416446(Camk2d),ncbi_112579622(Gucy2d),ncbi_112579623(Gucy2d)
GO:0003674	Molecular Function	GO:0005215	transporter activity	4	ncbi_102397622(KCNAB1),ncbi_102405871(ABCC4),ncbi_102413665(ABCC4),ncbi_102416011(KCNG2)
GO:0003674	Molecular Function	GO:0098772	molecular function regulator	3	ncbi_102397622(KCNAB1),ncbi_102412026(PLEKHG7),ncbi_102416446(Camk2d)
GO:0003674	Molecular Function	GO:0060089	molecular transducer activity	6	ncbi_102391102(OR52A5),ncbi_102394260(TMPRSS5),ncbi_102406839(OR52K1),ncbi_102409407(OR51V1),ncbi_102415690(OR51V1),ncbi_112579349(OR52K1)
GO:0003674	Molecular Function	GO:0004871	signal transducer activity	5	ncbi_102391102(OR52A5),ncbi_102406839(OR52K1),ncbi_102409407(OR51V1),ncbi_102415690(OR51V1),ncbi_112579349(OR52K1)
GO:0003674	Molecular Function	GO:0005198	structural molecule activity	1	ncbi_102415548(Col8a2)
GO:0003674	Molecular Function	GO:0001071	nucleic acid binding transcription factor activity	1	ncbi_102393349(TBX10)
GO:0003674	Molecular Function	GO:0005488	binding	18	ncbi_102393037(NUDT8),ncbi_102393674(Unc93b1),ncbi_102394201(SDHC),ncbi_102395509(TINAGL1),ncbi_102397622(KCNAB1),ncbi_102404017(NDUFS8),ncbi_102404133(Rbfox3),ncbi_102404854(TLL2),ncbi_102405332(LEFTY2),ncbi_102405871(ABCC4),ncbi_102408653(yvcT),ncbi_102413456(EEA1),ncbi_102413665(ABCC4),ncbi_102415548(Col8a2),ncbi_102415888(ADPRHL2),ncbi_102416446(Camk2d),ncbi_112579622(Gucy2d),ncbi_112579623(G…
GO:0005575	Cellular Component	GO:0044425	membrane part	17	ncbi_102391102(OR52A5),ncbi_102393674(Unc93b1),ncbi_102394201(SDHC),ncbi_102394260(TMPRSS5),ncbi_102397622(KCNAB1),ncbi_102404017(NDUFS8),ncbi_102404531(Tm9sf3),ncbi_102405871(ABCC4),ncbi_102406839(OR52K1),ncbi_102409407(OR51V1),ncbi_102410064(Pqlc1),ncbi_102413456(EEA1),ncbi_102413665(ABCC4),ncbi_102415690(OR51V1),ncbi_102416011(KCNG2),ncbi_102416446(Camk2d),ncbi_112579349(OR52K1)
GO:0005575	Cellular Component	GO:0016020	membrane	17	ncbi_102391102(OR52A5),ncbi_102393674(Unc93b1),ncbi_102394201(SDHC),ncbi_102394260(TMPRSS5),ncbi_102397622(KCNAB1),ncbi_102404017(NDUFS8),ncbi_102404531(Tm9sf3),ncbi_102405871(ABCC4),ncbi_102406839(OR52K1),ncbi_102409407(OR51V1),ncbi_102410064(Pqlc1),ncbi_102413456(EEA1),ncbi_102413665(ABCC4),ncbi_102415690(OR51V1),ncbi_102416011(KCNG2),ncbi_102416446(Camk2d),ncbi_112579349(OR52K1)
GO:0005575	Cellular Component	GO:0044420	extracellular matrix component	1	ncbi_102415548(Col8a2)
GO:0005575	Cellular Component	GO:0045202	synapse	1	ncbi_102416446(Camk2d)
GO:0005575	Cellular Component	GO:0031012	extracellular matrix	1	ncbi_102415548(Col8a2)
GO:0005575	Cellular Component	GO:0030054	cell junction	1	ncbi_102416446(Camk2d)
GO:0005575	Cellular Component	GO:0044422	organelle part	6	ncbi_102394201(SDHC),ncbi_102398877(NEDD1),ncbi_102404017(NDUFS8),ncbi_102415548(Col8a2),ncbi_102415888(ADPRHL2),ncbi_102416446(Camk2d)
GO:0005575	Cellular Component	GO:0031974	membrane-enclosed lumen	1	ncbi_102416446(Camk2d)
GO:0005575	Cellular Component	GO:0032991	macromolecular complex	4	ncbi_102397622(KCNAB1),ncbi_102414329(TRAPPC3),ncbi_102416011(KCNG2),ncbi_102416446(Camk2d)
GO:0005575	Cellular Component	GO:0043226	organelle	15	ncbi_102393037(NUDT8),ncbi_102393349(TBX10),ncbi_102393674(Unc93b1),ncbi_102394201(SDHC),ncbi_102395509(TINAGL1),ncbi_102398877(NEDD1),ncbi_102404017(NDUFS8),ncbi_102404133(Rbfox3),ncbi_102413456(EEA1),ncbi_102414329(TRAPPC3),ncbi_102415548(Col8a2),ncbi_102415888(ADPRHL2),ncbi_102416011(KCNG2),ncbi_102416432(TEKT2),ncbi_102416446(Camk2d)
GO:0005575	Cellular Component	GO:0005623	cell	17	ncbi_102393037(NUDT8),ncbi_102393349(TBX10),ncbi_102393674(Unc93b1),ncbi_102394201(SDHC),ncbi_102394260(TMPRSS5),ncbi_102395509(TINAGL1),ncbi_102397622(KCNAB1),ncbi_102398877(NEDD1),ncbi_102404017(NDUFS8),ncbi_102404133(Rbfox3),ncbi_102404357(PYCR2),ncbi_102413456(EEA1),ncbi_102414329(TRAPPC3),ncbi_102415548(Col8a2),ncbi_102415888(ADPRHL2),ncbi_102416432(TEKT2),ncbi_102416446(Camk2d)
GO:0005575	Cellular Component	GO:0044464	cell part	17	ncbi_102393037(NUDT8),ncbi_102393349(TBX10),ncbi_102393674(Unc93b1),ncbi_102394201(SDHC),ncbi_102394260(TMPRSS5),ncbi_102395509(TINAGL1),ncbi_102397622(KCNAB1),ncbi_102398877(NEDD1),ncbi_102404017(NDUFS8),ncbi_102404133(Rbfox3),ncbi_102404357(PYCR2),ncbi_102413456(EEA1),ncbi_102414329(TRAPPC3),ncbi_102415548(Col8a2),ncbi_102415888(ADPRHL2),ncbi_102416432(TEKT2),ncbi_102416446(Camk2d)
