# Supplementary material for: Genome-Wide Association Studies for Lactation Performance in Buffaloes
Source: Genes (Basel). 2025 Jan 27;16(2):163. doi: 10.3390/genes16020163 (PMC11855774; doi:10.3390/genes16020163)
Supplement: Supplementary file 1 [file genes-16-00163-s001.zip › Supplementary Table 2.xls]

KEGG_A_class	KEGG_B_class	Pathway	n.sig (23)	All (8328)	Pvalue	Qvalue	Pathway ID	Genes	K_IDs
Metabolism	Amino acid metabolism	Arginine and proline metabolism	3	52	0.000372342	0.03313846	ko00330	ncbi_102401599(azin2);ncbi_102404357(PYCR2);ncbi_112578854(azin2)	K01581+K00286+K01581
Metabolism	Amino acid metabolism	Phenylalanine metabolism	2	21	0.00148412	0.04835056	ko00360	ncbi_102395921(ALDH3B1);ncbi_102396234(ALDH3B1)	K00129+K00129
Metabolism	Amino acid metabolism	Histidine metabolism	2	22	0.001629794	0.04835056	ko00340	ncbi_102395921(ALDH3B1);ncbi_102396234(ALDH3B1)	K00129+K00129
Organismal Systems	Sensory system	Olfactory transduction	9	1205	0.003249041	0.06092637	ko04740	ncbi_102391102(OR52A5);ncbi_102406839(OR52K1);ncbi_102409407(OR51V1);ncbi_102412279(OR52Z1);ncbi_102415690(OR51V1);ncbi_102416446(Camk2d);ncbi_112579349(OR52K1);ncbi_112579622(Gucy2d);ncbi_112579623(Gucy2d)	K04257+K04257+K04257+K04257+K04257+K04515+K04257+K12321+K12321
Organismal Systems	Sensory system	Phototransduction	2	34	0.003879185	0.06092637	ko04744	ncbi_112579622(Gucy2d);ncbi_112579623(Gucy2d)	K12321+K12321
Metabolism	Metabolism of other amino acids	beta-Alanine metabolism	2	35	0.004107396	0.06092637	ko00410	ncbi_102395921(ALDH3B1);ncbi_102396234(ALDH3B1)	K00129+K00129
Metabolism	Amino acid metabolism	Tyrosine metabolism	2	40	0.005339561	0.0678887	ko00350	ncbi_102395921(ALDH3B1);ncbi_102396234(ALDH3B1)	K00129+K00129
Metabolism	Energy metabolism	Oxidative phosphorylation	3	139	0.006310343	0.07020257	ko00190	ncbi_102394201(SDHC);ncbi_102403479(TCIRG1);ncbi_102404017(NDUFS8)	K00236+K02154+K03941
Metabolism	Metabolism of other amino acids	Glutathione metabolism	2	57	0.01061915	0.09832802	ko00480	ncbi_102401599(azin2);ncbi_112578854(azin2)	K01581+K01581
Metabolism	Xenobiotics biodegradation and metabolism	Drug metabolism - cytochrome P450	2	62	0.01247729	0.09832802	ko00982	ncbi_102395921(ALDH3B1);ncbi_102396234(ALDH3B1)	K00129+K00129
Human Diseases	Drug resistance: antineoplastic	Antifolate resistance	2	63	0.01286487	0.09832802	ko01523	ncbi_102405871(ABCC4);ncbi_102413665(ABCC4)	K05673+K05673
Metabolism	Carbohydrate metabolism	Glycolysis / Gluconeogenesis	2	64	0.01325771	0.09832802	ko00010	ncbi_102395921(ALDH3B1);ncbi_102396234(ALDH3B1)	K00129+K00129
Metabolism	Xenobiotics biodegradation and metabolism	Metabolism of xenobiotics by cytochrome P450	2	72	0.01658593	0.10899972	ko00980	ncbi_102395921(ALDH3B1);ncbi_102396234(ALDH3B1)	K00129+K00129
Human Diseases	Infectious disease: bacterial	Tuberculosis	3	206	0.01834417	0.10899972	ko05152	ncbi_102403479(TCIRG1);ncbi_102413456(EEA1);ncbi_102416446(Camk2d)	K02154+K12478+K04515
Environmental Information Processing	Membrane transport	ABC transporters	2	76	0.01837074	0.10899972	ko02010	ncbi_102405871(ABCC4);ncbi_102413665(ABCC4)	K05673+K05673
Human Diseases	Cancer: overview	Chemical carcinogenesis - DNA adducts	2	86	0.02317036	0.12888513	ko05204	ncbi_102395921(ALDH3B1);ncbi_102396234(ALDH3B1)	K00129+K00129
Metabolism	Global and overview maps	Metabolic pathways	9	1364	0.02484514	0.13007162	ko01100	ncbi_102394201(SDHC);ncbi_102395921(ALDH3B1);ncbi_102396234(ALDH3B1);ncbi_102401599(azin2);ncbi_104265789(DGAT1);ncbi_102403479(TCIRG1);ncbi_102404017(NDUFS8);ncbi_102404357(PYCR2);ncbi_112578854(azin2)	K00236+K00129+K00129+K01581+K02154+K03941+K00286+K01581
Environmental Information Processing	Signal transduction	cAMP signaling pathway	3	241	0.02764823	0.13670514	ko04024	ncbi_102405871(ABCC4);ncbi_102413665(ABCC4);ncbi_102416446(Camk2d)	K05673+K05673+K04515
Organismal Systems	Endocrine system	Melanogenesis	2	103	0.0323723	0.15163867	ko04916	ncbi_102396277(CTNNB1);ncbi_102416446(Camk2d)	K02105+K04515
Organismal Systems	Digestive system	Bile secretion	2	123	0.04472922	0.19904503	ko04976	ncbi_102405871(ABCC4);ncbi_102413665(ABCC4)	K05673+K05673
Environmental Information Processing	Signal transduction	Wnt signaling pathway	2	140	0.05639658	0.23901408	ko04310	ncbi_102396277(CTNNB1);ncbi_102416446(Camk2d)	K02105+K04515
Cellular Processes	Cellular community - eukaryotes	Signaling pathways regulating pluripotency of stem cells	2	146	0.06074718	0.24077557	ko04550	ncbi_102396277(CTNNB1);ncbi_102405332(LEFTY2)	K02105+K04668
Human Diseases	Neurodegenerative disease	Parkinson disease	2	148	0.0622229	0.24077557	ko05012	ncbi_102394201(SDHC);ncbi_102404017(NDUFS8)	K00236+K03941
Human Diseases	Endocrine and metabolic disease	Cushing syndrome	2	155	0.06748507	0.24666583	ko04934	ncbi_102396277(CTNNB1);ncbi_102416446(Camk2d)	K02105+K04515
Human Diseases	Endocrine and metabolic disease	Non-alcoholic fatty liver disease	2	159	0.07055788	0.24666583	ko04932	ncbi_102394201(SDHC);ncbi_102404017(NDUFS8)	K00236+K03941
Organismal Systems	Excretory system	Collecting duct acid secretion	1	27	0.07205968	0.24666583	ko04966	ncbi_102403479(TCIRG1)	K02154
Cellular Processes	Transport and catabolism	Phagosome	2	167	0.07684101	0.25329074	ko04145	ncbi_102403479(TCIRG1);ncbi_102413456(EEA1)	K02154+K12478
Metabolism	Carbohydrate metabolism	Citrate cycle (TCA cycle)	1	31	0.08230322	0.25816296	ko00020	ncbi_102394201(SDHC)	K00236
Human Diseases	Neurodegenerative disease	Alzheimer disease	2	177	0.08493963	0.25816296	ko05010	ncbi_102394201(SDHC);ncbi_102404017(NDUFS8)	K00236+K03941
Organismal Systems	Sensory system	Phototransduction - fly	1	34	0.0899148	0.25816296	ko04745	ncbi_102416446(Camk2d)	K04515
Metabolism	Nucleotide metabolism	Purine metabolism	2	183	0.08992193	0.25816296	ko00230	ncbi_112579622(Gucy2d);ncbi_112579623(Gucy2d)	K12321+K12321
Human Diseases	Cancer: specific types	Thyroid cancer	1	41	0.107441	0.29133422	ko05216	ncbi_102396277(CTNNB1)	K02105
Human Diseases	Neurodegenerative disease	Huntington disease	2	204	0.1080228	0.29133422	ko05016	ncbi_102394201(SDHC);ncbi_102404017(NDUFS8)	K00236+K03941
Human Diseases	Cancer: overview	Proteoglycans in cancer	2	224	0.1261087	0.33010807	ko05205	ncbi_102396277(CTNNB1);ncbi_102416446(Camk2d)	K02105+K04515
Organismal Systems	Environmental adaptation	Thermogenesis	2	233	0.1344814	0.34196699	ko04714	ncbi_102394201(SDHC);ncbi_102404017(NDUFS8)	K00236+K03941
Human Diseases	Infectious disease: bacterial	Vibrio cholerae infection	1	55	0.1415298	0.34989312	ko05110	ncbi_102403479(TCIRG1)	K02154
Organismal Systems	Nervous system	Synaptic vesicle cycle	1	62	0.1581037	0.36543752	ko04721	ncbi_102403479(TCIRG1)	K02154
Human Diseases	Cancer: specific types	Endometrial cancer	1	62	0.1581037	0.36543752	ko05213	ncbi_102396277(CTNNB1)	K02105
Human Diseases	Cancer: specific types	Basal cell carcinoma	1	63	0.1604463	0.36543752	ko05217	ncbi_102396277(CTNNB1)	K02105
Organismal Systems	Nervous system	Long-term potentiation	1	69	0.1743712	0.36543752	ko04720	ncbi_102416446(Camk2d)	K04515
Metabolism	Global and overview maps	Biosynthesis of amino acids	1	71	0.1789636	0.36543752	ko01230	ncbi_102404357(PYCR2)	K00286
Human Diseases	Substance dependence	Amphetamine addiction	1	71	0.1789636	0.36543752	ko05031	ncbi_102416446(Camk2d)	K04515
Human Diseases	Infectious disease: bacterial	Epithelial cell signaling in Helicobacter pylori infection	1	72	0.1812506	0.36543752	ko05120	ncbi_102403479(TCIRG1)	K02154
Cellular Processes	Cellular community - eukaryotes	Adherens junction	1	73	0.1835315	0.36543752	ko04520	ncbi_102396277(CTNNB1)	K02105
Human Diseases	Cardiovascular disease	Arrhythmogenic right ventricular cardiomyopathy	1	77	0.1925946	0.36543752	ko05412	ncbi_102396277(CTNNB1)	K02105
Organismal Systems	Digestive system	Gastric acid secretion	1	78	0.1948452	0.36543752	ko04971	ncbi_102416446(Camk2d)	K04515
Human Diseases	Cancer: specific types	Glioma	1	78	0.1948452	0.36543752	ko05214	ncbi_102416446(Camk2d)	K04515
Human Diseases	Infectious disease: bacterial	Bacterial invasion of epithelial cells	1	79	0.1970899	0.36543752	ko05100	ncbi_102396277(CTNNB1)	K02105
Environmental Information Processing	Signal transduction	TGF-beta signaling pathway	1	84	0.2082238	0.37820241	ko04350	ncbi_102405332(LEFTY2)	K04668
Organismal Systems	Endocrine system	Insulin secretion	1	86	0.2126358	0.37849172	ko04911	ncbi_102416446(Camk2d)	K04515
Human Diseases	Cancer: specific types	Colorectal cancer	1	89	0.2192099	0.37891664	ko05210	ncbi_102396277(CTNNB1)	K02105
Environmental Information Processing	Signal transduction	ErbB signaling pathway	1	90	0.2213895	0.37891664	ko04012	ncbi_102416446(Camk2d)	K04515
Organismal Systems	Endocrine system	GnRH signaling pathway	1	96	0.2343457	0.38598728	ko04912	ncbi_102416446(Camk2d)	K04515
Organismal Systems	Endocrine system	Aldosterone synthesis and secretion	1	97	0.236485	0.38598728	ko04925	ncbi_102416446(Camk2d)	K04515
Human Diseases	Immune disease	Rheumatoid arthritis	1	98	0.2386185	0.38598728	ko05323	ncbi_102403479(TCIRG1)	K02154
Organismal Systems	Environmental adaptation	Circadian entrainment	1	100	0.2428684	0.38598728	ko04713	ncbi_102416446(Camk2d)	K04515
Organismal Systems	Endocrine system	Glucagon signaling pathway	1	105	0.2533941	0.38629656	ko04922	ncbi_102416446(Camk2d)	K04515
Human Diseases	Infectious disease: bacterial	Pathogenic Escherichia coli infection	1	108	0.2596422	0.38629656	ko05130	ncbi_102396277(CTNNB1)	K02105
Organismal Systems	Nervous system	Cholinergic synapse	1	111	0.2658403	0.38629656	ko04725	ncbi_102416446(Camk2d)	K04515
Organismal Systems	Sensory system	Inflammatory mediator regulation of TRP channels	1	113	0.2699447	0.38629656	ko04750	ncbi_102416446(Camk2d)	K04515
Environmental Information Processing	Signal transduction	HIF-1 signaling pathway	1	114	0.2719887	0.38629656	ko04066	ncbi_102416446(Camk2d)	K04515
Metabolism	Global and overview maps	Carbon metabolism	1	115	0.2740272	0.38629656	ko01200	ncbi_102394201(SDHC)	K00236
Organismal Systems	Immune system	Leukocyte transendothelial migration	1	117	0.2780878	0.38629656	ko04670	ncbi_102396277(CTNNB1)	K02105
Human Diseases	Infectious disease: viral	Human papillomavirus infection	2	378	0.2807189	0.38629656	ko05165	ncbi_102396277(CTNNB1);ncbi_102403479(TCIRG1)	K02105+K02154
Cellular Processes	Cell growth and death	Oocyte meiosis	1	119	0.2821267	0.38629656	ko04114	ncbi_102416446(Camk2d)	K04515
Human Diseases	Cancer: specific types	Prostate cancer	1	123	0.2901398	0.38753401	ko05215	ncbi_102396277(CTNNB1)	K02105
Organismal Systems	Nervous system	Neurotrophin signaling pathway	1	125	0.2941142	0.38753401	ko04722	ncbi_102416446(Camk2d)	K04515
Organismal Systems	Endocrine system	Thyroid hormone signaling pathway	1	126	0.2960934	0.38753401	ko04919	ncbi_102396277(CTNNB1)	K02105
Organismal Systems	Nervous system	Dopaminergic synapse	1	132	0.3078575	0.39709156	ko04728	ncbi_102416446(Camk2d)	K04515
Cellular Processes	Transport and catabolism	Lysosome	1	138	0.3194335	0.40076826	ko04142	ncbi_102403479(TCIRG1)	K02154
Genetic Information Processing	Transcription	Spliceosome	1	139	0.3213448	0.40076826	ko03040	ncbi_102411276(Txnl4a)	K12859
Organismal Systems	Nervous system	Retrograde endocannabinoid signaling	1	146	0.3345804	0.40076826	ko04723	ncbi_102404017(NDUFS8)	K03941
Environmental Information Processing	Signal transduction	Hippo signaling pathway	1	154	0.3494045	0.40076826	ko04390	ncbi_102396277(CTNNB1)	K02105
Human Diseases	Cardiovascular disease	Fluid shear stress and atherosclerosis	1	154	0.3494045	0.40076826	ko05418	ncbi_102396277(CTNNB1)	K02105
Organismal Systems	Circulatory system	Adrenergic signaling in cardiomyocytes	1	155	0.3512351	0.40076826	ko04261	ncbi_102416446(Camk2d)	K04515
Organismal Systems	Endocrine system	Oxytocin signaling pathway	1	155	0.3512351	0.40076826	ko04921	ncbi_102416446(Camk2d)	K04515
Human Diseases	Cancer: specific types	Breast cancer	1	155	0.3512351	0.40076826	ko05224	ncbi_102396277(CTNNB1)	K02105
Human Diseases	Cancer: specific types	Gastric cancer	1	155	0.3512351	0.40076826	ko05226	ncbi_102396277(CTNNB1)	K02105
Human Diseases	Cancer: specific types	Hepatocellular carcinoma	1	171	0.3798638	0.42794783	ko05225	ncbi_102396277(CTNNB1)	K02105
Organismal Systems	Development and regeneration	Axon guidance	1	182	0.3988407	0.4384	ko04360	ncbi_102416446(Camk2d)	K04515
Cellular Processes	Cell growth and death	Necroptosis	1	184	0.4022309	0.4384	ko04217	ncbi_102416446(Camk2d)	K04515
Environmental Information Processing	Signal transduction	Calcium signaling pathway	1	185	0.4039191	0.4384	ko04020	ncbi_102416446(Camk2d)	K04515
Human Diseases	Infectious disease: viral	Kaposi sarcoma-associated herpesvirus infection	1	209	0.4430942	0.47512511	ko05167	ncbi_102396277(CTNNB1)	K02105
Human Diseases	Cancer: overview	Pathways in cancer	2	550	0.4546046	0.47626891	ko05200	ncbi_102396277(CTNNB1);ncbi_102416446(Camk2d)	K02105+K04515
Cellular Processes	Cellular community - eukaryotes	Focal adhesion	1	217	0.4555962	0.47626891	ko04510	ncbi_102396277(CTNNB1)	K02105
Environmental Information Processing	Signal transduction	Rap1 signaling pathway	1	220	0.4602149	0.47626891	ko04015	ncbi_102396277(CTNNB1)	K02105
Cellular Processes	Transport and catabolism	Endocytosis	1	247	0.5001301	0.51162734	ko04144	ncbi_102413456(EEA1)	K12478
Human Diseases	Infectious disease: viral	Human cytomegalovirus infection	1	257	0.5141842	0.5200272	ko05163	ncbi_102396277(CTNNB1)	K02105
Human Diseases	Infectious disease: viral	Human T-cell leukemia virus 1 infection	1	270	0.5318903	0.5318903	ko05166	ncbi_102396277(CTNNB1)	K02105
