# Supplementary material for: Genome-Wide Association Studies for Lactation Performance in Buffaloes
Source: Genes (Basel). 2025 Jan 27;16(2):163. doi: 10.3390/genes16020163 (PMC11855774; doi:10.3390/genes16020163)
Supplement: Supplementary file 1 [file genes-16-00163-s001.zip › Supplementary Table 3.xls]

## Sheet: Sheet1
Pathway	Pathway ID	K_id	genes	K_id desc
Arginine and proline metabolism	ko00330	K00286	ncbi_102404357(PYCR2)	proC; pyrroline-5-carboxylate reductase [EC:1.5.1.2]
		K01581	ncbi_102401599(azin2)	E4.1.1.17, ODC1, speC, speF; ornithine decarboxylase [EC:4.1.1.17]
		K01581	ncbi_112578854(azin2))	E4.1.1.17, ODC1, speC, speF; ornithine decarboxylase [EC:4.1.1.17]
Phenylalanine metabolism	ko00360	K00129	ncbi_102395921(ALDH3B1)	E1.2.1.5; aldehyde dehydrogenase (NAD(P)+) [EC:1.2.1.5]
		K00129	ncbi_102396234(ALDH3B1))	E1.2.1.5; aldehyde dehydrogenase (NAD(P)+) [EC:1.2.1.5]
Histidine metabolism	ko00340	K00129	ncbi_102395921(ALDH3B1)	E1.2.1.5; aldehyde dehydrogenase (NAD(P)+) [EC:1.2.1.5]
		K00129	ncbi_102396234(ALDH3B1))	E1.2.1.5; aldehyde dehydrogenase (NAD(P)+) [EC:1.2.1.5]
Olfactory transduction	ko04740	K04257	ncbi_102391102(OR52A5)	OLFR; olfactory receptor
		K04257	ncbi_102406839(OR52K1)	OLFR; olfactory receptor
		K04257	ncbi_102409407(OR51V1)	OLFR; olfactory receptor
		K04257	ncbi_102412279(OR52Z1)	OLFR; olfactory receptor
		K04257	ncbi_102415690(OR51V1)	OLFR; olfactory receptor
		K04257	ncbi_112579349(OR52K1)	OLFR; olfactory receptor
		K04515	ncbi_102416446(Camk2d)	CAMK2; calcium/calmodulin-dependent protein kinase (CaM kinase) II [EC:2.7.11.17]
		K12321	ncbi_112579622(Gucy2d)	GUCY2D_E; guanylate cyclase 2D/E [EC:4.6.1.2]
		K12321	ncbi_112579623(Gucy2d))	GUCY2D_E; guanylate cyclase 2D/E [EC:4.6.1.2]
Phototransduction	ko04744	K12321	ncbi_112579622(Gucy2d)	GUCY2D_E; guanylate cyclase 2D/E [EC:4.6.1.2]
		K12321	ncbi_112579623(Gucy2d))	GUCY2D_E; guanylate cyclase 2D/E [EC:4.6.1.2]
beta-Alanine metabolism	ko00410	K00129	ncbi_102395921(ALDH3B1)	E1.2.1.5; aldehyde dehydrogenase (NAD(P)+) [EC:1.2.1.5]
		K00129	ncbi_102396234(ALDH3B1))	E1.2.1.5; aldehyde dehydrogenase (NAD(P)+) [EC:1.2.1.5]
Tyrosine metabolism	ko00350	K00129	ncbi_102395921(ALDH3B1)	E1.2.1.5; aldehyde dehydrogenase (NAD(P)+) [EC:1.2.1.5]
		K00129	ncbi_102396234(ALDH3B1))	E1.2.1.5; aldehyde dehydrogenase (NAD(P)+) [EC:1.2.1.5]
Oxidative phosphorylation	ko00190	K00236	ncbi_102394201(SDHC)	SDHC, SDH3; succinate dehydrogenase (ubiquinone) cytochrome b560 subunit
		K02154	ncbi_102403479(TCIRG1)	ATPeV0A, ATP6N; V-type H+-transporting ATPase subunit a
		K03941	ncbi_102404017(NDUFS8))	NDUFS8; NADH dehydrogenase (ubiquinone) Fe-S protein 8 [EC:7.1.1.2 1.6.99.3]
Glutathione metabolism	ko00480	K01581	ncbi_102401599(azin2)	E4.1.1.17, ODC1, speC, speF; ornithine decarboxylase [EC:4.1.1.17]
		K01581	ncbi_112578854(azin2))	E4.1.1.17, ODC1, speC, speF; ornithine decarboxylase [EC:4.1.1.17]
Drug metabolism - cytochrome P450	ko00982	K00129	ncbi_102395921(ALDH3B1)	E1.2.1.5; aldehyde dehydrogenase (NAD(P)+) [EC:1.2.1.5]
		K00129	ncbi_102396234(ALDH3B1))	E1.2.1.5; aldehyde dehydrogenase (NAD(P)+) [EC:1.2.1.5]
Antifolate resistance	ko01523	K05673	ncbi_102405871(ABCC4)	ABCC4; ATP-binding cassette, subfamily C (CFTR/MRP), member 4
		K05673	ncbi_102413665(ABCC4))	ABCC4; ATP-binding cassette, subfamily C (CFTR/MRP), member 4
Glycolysis / Gluconeogenesis	ko00010	K00129	ncbi_102395921(ALDH3B1)	E1.2.1.5; aldehyde dehydrogenase (NAD(P)+) [EC:1.2.1.5]
		K00129	ncbi_102396234(ALDH3B1))	E1.2.1.5; aldehyde dehydrogenase (NAD(P)+) [EC:1.2.1.5]
Metabolism of xenobiotics by cytochrome P450	ko00980	K00129	ncbi_102395921(ALDH3B1)	E1.2.1.5; aldehyde dehydrogenase (NAD(P)+) [EC:1.2.1.5]
		K00129	ncbi_102396234(ALDH3B1))	E1.2.1.5; aldehyde dehydrogenase (NAD(P)+) [EC:1.2.1.5]
Tuberculosis	ko05152	K02154	ncbi_102403479(TCIRG1)	ATPeV0A, ATP6N; V-type H+-transporting ATPase subunit a
		K04515	ncbi_102416446(Camk2d))	CAMK2; calcium/calmodulin-dependent protein kinase (CaM kinase) II [EC:2.7.11.17]
		K12478	ncbi_102413456(EEA1)	EEA1; early endosome antigen 1
ABC transporters	ko02010	K05673	ncbi_102405871(ABCC4)	ABCC4; ATP-binding cassette, subfamily C (CFTR/MRP), member 4
		K05673	ncbi_102413665(ABCC4))	ABCC4; ATP-binding cassette, subfamily C (CFTR/MRP), member 4
Chemical carcinogenesis - DNA adducts	ko05204	K00129	ncbi_102395921(ALDH3B1)	E1.2.1.5; aldehyde dehydrogenase (NAD(P)+) [EC:1.2.1.5]
		K00129	ncbi_102396234(ALDH3B1))	E1.2.1.5; aldehyde dehydrogenase (NAD(P)+) [EC:1.2.1.5]
Metabolic pathways	ko01100	K00129	ncbi_102395921(ALDH3B1)	E1.2.1.5; aldehyde dehydrogenase (NAD(P)+) [EC:1.2.1.5]
		K00129	ncbi_102396234(ALDH3B1)	E1.2.1.5; aldehyde dehydrogenase (NAD(P)+) [EC:1.2.1.5]
		K00236	ncbi_102394201(SDHC)	SDHC, SDH3; succinate dehydrogenase (ubiquinone) cytochrome b560 subunit
		K00286	ncbi_102404357(PYCR2)	proC; pyrroline-5-carboxylate reductase [EC:1.5.1.2]
		K01581	ncbi_102401599(azin2)	E4.1.1.17, ODC1, speC, speF; ornithine decarboxylase [EC:4.1.1.17]
		K01581	ncbi_112578854(azin2))	E4.1.1.17, ODC1, speC, speF; ornithine decarboxylase [EC:4.1.1.17]
		K02154	ncbi_102403479(TCIRG1)	ATPeV0A, ATP6N; V-type H+-transporting ATPase subunit a
		K03941	ncbi_102404017(NDUFS8)	NDUFS8; NADH dehydrogenase (ubiquinone) Fe-S protein 8 [EC:7.1.1.2 1.6.99.3]
cAMP signaling pathway	ko04024	K04515	ncbi_102416446(Camk2d))	CAMK2; calcium/calmodulin-dependent protein kinase (CaM kinase) II [EC:2.7.11.17]
		K05673	ncbi_102405871(ABCC4)	ABCC4; ATP-binding cassette, subfamily C (CFTR/MRP), member 4
		K05673	ncbi_102413665(ABCC4)	ABCC4; ATP-binding cassette, subfamily C (CFTR/MRP), member 4
Melanogenesis	ko04916	K02105	ncbi_102396277(CTNNB1)	CTNNB1; catenin beta 1
		K04515	ncbi_102416446(Camk2d))	CAMK2; calcium/calmodulin-dependent protein kinase (CaM kinase) II [EC:2.7.11.17]
